# Supplementary material for: Tumor Growth Remains Refractory to Myc Ablation in Host Macrophages
Source: Cells. 2022 Dec 17;11(24):4104. doi: 10.3390/cells11244104 (PMC9777527; doi:10.3390/cells11244104)
Supplement: Supplementary file 1 [file cells-11-04104-s001.zip]

Archive with 1 entries (1 files):
- cells-2071430-supplementary.pdf
